# Supplementary material for: scQTLtools: An R/Bioconductor Package for Comprehensive Identification and Visualization of Single-Cell eQTLs
Source: Biology (Basel). 2025 Jun 23;14(7):743. doi: 10.3390/biology14070743 (PMC12292571; doi:10.3390/biology14070743)
Supplement: Supplementary file 1 [file biology-14-00743-s001.zip]

Archive with 1 entries (1 files):
- biology-3704219-supplementary.xlsx
