# Supplementary material for: scQTLtools: An R/Bioconductor Package for Comprehensive Identification and Visualization of Single-Cell eQTLs
Source: Biology (Basel). 2025 Jun 23;14(7):743. doi: 10.3390/biology14070743 (PMC12292571; doi:10.3390/biology14070743)
Supplement: Supplementary file 1 [file biology-14-00743-s001.zip › biology-3704219-supplementary.xlsx]

## Sheet: Sheet1
	Model	Sparsity Level (%)	Genes Number	SNPs Number	Runtime (sec)	Memory Usage (MB)
	Linear	0.1	1000	1000	4.71	436.4
	Linear	0.1	2000	2000	21.51	649.1
	Linear	0.1	3000	3000	33.39	859
	Linear	0.5	1000	1000	4.19	431.9
	Linear	0.5	2000	2000	20.18	640
	Linear	0.5	3000	3000	30.68	845.4
	Linear	0.9	1000	1000	1.61	376.3
	Linear	0.9	2000	2000	7.75	579.4
	Linear	0.9	3000	3000	11.13	756.8
	Poisson	0.1	1000	1000	6.51	767.6
	Poisson	0.1	2000	2000	32.1	969.3
	Poisson	0.1	3000	3000	48.42	1173.2
	Poisson	0.5	1000	1000	6.08	779.2
	Poisson	0.5	2000	2000	31.99	977.4
	Poisson	0.5	3000	3000	48.19	1176.2
	Poisson	0.9	1000	1000	2.48	776.6
	Poisson	0.9	2000	2000	12.62	944.5
	Poisson	0.9	3000	3000	17.85	1112.5
	ZINB	0.1	1000	1000	66.81	739.7
	ZINB	0.1	2000	2000	472.21	937.1
	ZINB	0.1	3000	3000	703.04	1147.3
	ZINB	0.5	1000	1000	61.7	727.1
	ZINB	0.5	2000	2000	454.8	925.7
	ZINB	0.5	3000	3000	680.3	1129.9
	ZINB	0.9	1000	1000	23.89	696.9
	ZINB	0.9	2000	2000	185.08	877.8
	ZINB	0.9	3000	3000	262.23	1039.4
